# Supplementary material for: Fiber optic Raman spectroscopy for the evaluation of disease state in Duchenne muscular dystrophy: An assessment using the mdx model and human muscle
Source: Muscle Nerve. 2022 Jul 15;66(3):362–9. doi: 10.1002/mus.27671 (PMC9541045; doi:10.1002/mus.27671)
Supplement: Supplementary file 1 — APPENDIX S1 Supplementary figures [file MUS-66-362-s001.zip]

Archive with 4 entries (4 files):
- 3rd Revision_Supple fig legends_CLEAN.docx
- Supplementary figure 1.pdf
- Supplementary figure 2.pdf
- Supplementary figure 3.pdf
